# Supplementary material for: Hit-to-Lead Development of the Chamigrane Endoperoxide Merulin A for the Treatment of African Sleeping Sickness
Source: PLoS One. 2012 Sep 27;7(9):e46172. doi: 10.1371/journal.pone.0046172 (PMC3459870; doi:10.1371/journal.pone.0046172)
Supplement: Table S2 — Tabulated parameters for QED measurements. Qualitative estimate of drug-likeness scores for synthetic and reference compounds. (XLS) [file pone.0046172.s004.xls]

## Sheet: Sheet1
				Pre-calculated molecular properties								Individual Desirability Functions					QED	QED
Drug	MW	ALOGP	HBA	HBD	PSA	ROTB	AROM	ALERTS	MW_DES	ALOGP_DES	HBA_DES	HBD_DES	PSA_DES	ROTB_DES	AROM_DES	ALERTS_DES	Unweighted QEDwu	Weighted QEDwmo
Merulin A (1)	254.322	1.295	4	1	55.76	0	0	0	0.812883	0.843313	0.886514	0.986596	0.998261	0.395035	0.472455	0.842468	0.744225	0.707579
Merulin B (2)	284.348	0.612	5	2	75.99	1	0	1	0.963957	0.664067	0.726152	0.792225	0.90448	0.637093	0.472455	0.639727	0.709395	0.690105
Merulin C (3)	282.332	0.589	5	2	75.99	1	0	1	0.957084	0.657084	0.726152	0.792225	0.90448	0.637093	0.472455	0.639727	0.707824	0.68842
8	256.338	1.195	4	2	58.92	0	0	1	0.82565	0.82114	0.886514	0.792225	0.992203	0.395035	0.472455	0.639727	0.698099	0.639313
9	256.338	0.683	4	3	77.76	0	0	1	0.82565	0.685333	0.886514	0.378666	0.891366	0.395035	0.472455	0.639727	0.61406	0.557057
10	296.359	1.674	5	0	61.83	2	0	2	0.992744	0.913206	0.726152	0.591787	0.983261	0.870385	0.472455	0.241394	0.66452	0.572844
11	338.438	3.22	5	0	61.83	3	0	1	0.925682	0.987154	0.726152	0.591787	0.983261	0.99269	0.472455	0.639727	0.763809	0.739497
12	416.464	3.111	7	0	80.29	3	1	1	0.47725	0.993297	0.332234	0.591787	0.871604	0.99269	0.82734	0.639727	0.674188	0.700604
13	416.464	3.124	7	0	80.29	3	1	1	0.47725	0.992677	0.332234	0.591787	0.871604	0.99269	0.82734	0.639727	0.674135	0.700553
14	426.459	2.857	7	0	88.13	3	1	2	0.425795	0.999863	0.332234	0.591787	0.803759	0.99269	0.82734	0.241394	0.582959	0.542438
15	434.524	4.857	5	0	61.83	4	2	1	0.387366	0.53295	0.726152	0.591787	0.983261	0.969695	0.937733	0.639727	0.688926	0.643562
16	440.572	5.53	5	0	61.83	4	1	1	0.360407	0.262673	0.726152	0.591787	0.983261	0.969695	0.82734	0.639727	0.615245	0.576233
17	422.513	4.282	5	0	61.83	4	2	1	0.445614	0.774275	0.726152	0.591787	0.983261	0.969695	0.937733	0.639727	0.734604	0.688443
18	379.471	2.346	6	0	102.96	3	1	1	0.695957	0.985279	0.524574	0.591787	0.656634	0.99269	0.82734	0.639727	0.721508	0.746951
19	444.34	3.07	6	0	102.96	3	1	1	0.344419	0.995063	0.524574	0.591787	0.656634	0.99269	0.82734	0.639727	0.661593	0.664294
20	364.456	3	5	0	90.07	3	1	1	0.788235	0.997428	0.726152	0.591787	0.78566	0.99269	0.82734	0.639727	0.781731	0.769156
21	433.346	3.918	5	0	90.07	3	1	1	0.392803	0.884057	0.726152	0.591787	0.78566	0.99269	0.82734	0.639727	0.705825	0.674431
22	425.474	4.031	6	0	87.86	4	2	1	0.430681	0.854466	0.524574	0.591787	0.806242	0.969695	0.937733	0.639727	0.693625	0.687508
23	349.378	2.084	6	0	87.86	3	1	1	0.873419	0.964559	0.524574	0.591787	0.806242	0.99269	0.82734	0.639727	0.759557	0.776571
24	443.533	3.188	7	0	74.3	4	1	1	0.347791	0.989183	0.332234	0.591787	0.916419	0.969695	0.82734	0.639727	0.64987	0.661864
25	359.416	2.188	6	0	74.72	3	1	1	0.817947	0.973865	0.524574	0.591787	0.913507	0.99269	0.82734	0.639727	0.766126	0.770376
26	442.548	3.186	7	0	77.95	4	1	1	0.351946	0.989304	0.332234	0.591787	0.889922	0.969695	0.82734	0.639727	0.648463	0.6629
27	479.606	3.38	7	0	91.37	6	0	0	0.223253	0.973976	0.332234	0.591787	0.773287	0.688502	0.472455	0.842468	0.555443	0.576705
28	379.49	2.01	6	1	73.86	4	0	1	0.695838	0.957048	0.524574	0.986596	0.919429	0.969695	0.472455	0.639727	0.742997	0.75352
29	311.373	0.712	6	1	87.85	3	0	1	0.997834	0.693883	0.524574	0.986596	0.806333	0.99269	0.472455	0.639727	0.736626	0.772469
30	483.553	3.565	8	0	91.37	5	1	1	0.212622	0.95171	0.191284	0.591787	0.773287	0.847571	0.82734	0.639727	0.546411	0.587405
Eflornithine	182.168	-3.221	4	3	89.34	5	0	1	0.346559	0.0394916	0.886514	0.378666	0.792524	0.847571	0.472455	0.639727	0.418043	0.3901
Melarsoprol	398.339	1.471	9	4	173.57	4	2	1	0.580162	0.87855	0.106713	0.146942	0.123085	0.969695	0.937733	0.639727	0.393277	0.555925
Pentamidine	340.419	2.657	4	4	118.2	10	2	3	0.917	0.998299	0.886514	0.146942	0.498705	0.211841	0.937733	0.0816957	0.41983	0.301912
Suramin	1297.28	4.447	23	12	534.03	16	8	6	0.026835	0.711434	0.0198212	0.00629492	0.017949	0.0260672	0.010303	0.00274987	0.0205315	0.0158717
Artemisinin	282.332	1.998	5	0	53.99	0	0	1	0.957084	0.955759	0.726152	0.591787	0.999786	0.395035	0.472455	0.639727	0.682219	0.636039
Peroxide 44	261.316	1.637	4	0	51.48	0	0	1	0.855939	0.907361	0.886514	0.591787	0.999373	0.395035	0.472455	0.639727	0.68525	0.621972
Peroxyplakoric acid B3	296.402	3.988	4	1	55.76	8	0	1	0.992808	0.866204	0.886514	0.986596	0.998261	0.399835	0.472455	0.639727	0.740839	0.688107
Plakortin	312.444	4.311	4	0	44.76	9	0	1	0.996879	0.76377	0.886514	0.591787	0.980656	0.293297	0.472455	0.639727	0.657021	0.595068
Sigmosceptrellin B	390.599	5.71	3	0	35.53	5	0	1	0.627018	0.210094	0.984803	0.591787	0.901485	0.847571	0.472455	0.639727	0.60407	0.564063
Merulin D	284.348	0.612	5	2	75.99	1	0	1	0.963957	0.664067	0.726152	0.792225	0.90448	0.637093	0.472455	0.639727	0.709395	0.690105
Steperoxide A	254.322	1.295	4	1	55.76	0	0	1	0.812883	0.843313	0.886514	0.986596	0.998261	0.395035	0.472455	0.639727	0.719051	0.661913
Talaperoxide A	296.359	1.674	5	0	61.83	2	0	1	0.992744	0.913206	0.726152	0.591787	0.983261	0.870385	0.472455	0.639727	0.750614	0.725461
Talaperoxide C	252.306	1.289	4	0	52.6	0	0	0	0.799865	0.842026	0.886514	0.591787	0.999949	0.395035	0.472455	0.842468	0.696771	0.651608
Talaperoxide D	252.306	1.289	4	0	52.6	0	0	0	0.799865	0.842026	0.886514	0.591787	0.999949	0.395035	0.472455	0.842468	0.696771	0.651608
Talaperoxie B	296.359	1.674	5	0	61.83	2	0	1	0.992744	0.913206	0.726152	0.591787	0.983261	0.870385	0.472455	0.639727	0.750614	0.725461
Therapeutic average Unweighted QEDwu = 0.313
Therapeutic average Weighted QEDwmo = 0.316
MW = molecular weight
aLogP = atomic logP
HBA = hydrogen bond acceptor(s)
HBD = hydrogen bond donor(s)
PSA = polar surface area
ROTB = number of rotatable bonds
AROM = number of aromatic rings
ALERTS = total number of structural alerts by identifiers in reference 17.
